# Supplementary material for: Cutting-Edge CAR Engineering: Beyond T Cells
Source: Biomedicines. 2022 Nov 24;10(12):3035. doi: 10.3390/biomedicines10123035 (PMC9776293; doi:10.3390/biomedicines10123035)
Supplement: Supplementary file 1 [file biomedicines-10-03035-s001.zip]

Archive with 1 entries (1 files):
- biomedicines-2031185-supplementary.xlsx
