# Supplementary material for: Cutting-Edge CAR Engineering: Beyond T Cells
Source: Biomedicines. 2022 Nov 24;10(12):3035. doi: 10.3390/biomedicines10123035 (PMC9776293; doi:10.3390/biomedicines10123035)
Supplement: Supplementary file 1 [file biomedicines-10-03035-s001.zip › biomedicines-2031185-supplementary.xlsx]

## Sheet: Table S1
	Strategies	Target molecule	Pre-clinical data	Clinical trials
	Reprogramming	TLR-9 agonist	PMID: 16928832, 16428503, 29541253, 29956749	NCT02637531
		Anti‑CD47 antibodies	PMID: 26322579,24215318, 27578867, 19632178, 27411490	NCT02216409,NCT30811285,NCT03013218
		CD40 agonist	PMID: 21436454
		PI3Kγ inhibitor	PMID: 27828943, 28364000	NCT02637531, NCT03980041
		anti-CD73 antibody and inhibitors	PMID: 32786396, 32351498, 32351498	NCT03274479,NCT03267589
		IDO1 inhibition	PMID: 23440412, 17433037	NCT02752074
	Differentiation and recruitment	CCL2–CCR2 axis inihibition	PMID: 30228938, 25337873	NCT00992186
		CSF1R inhibition	PMID: 14713109,28716061	NCT02265536, NCT01346358, NCT01444404
		CXCR1/2 inhibition	28129639, 29093275	NCT03161431, CT04599140, NCT04477343, NCT04574583, NCT03473925
		STAT3 inihibition	PMID: 32972405, 20843246	NCT02753127,NCT02993731,NCT01839604,
	Functional blockade	SIRP⍺ inihibition	PMID: 33431660,32038992,	NCT02216409, NCT30811285,NCT03013218
		Siglec‑10 inihibition	PMID: 31367043
	Vaccines theraphy	DC vaccines	PMID: 34980128	NCT02709616, NCT02808364, NCT02808416
	Targeting immunometabolism	AMPK activation	PMID: 30899369, 35740547, 30508092
		glutamine metabolism	PMID: 32324593
		PIM kinase inhibition	PMID: 33579728

## Sheet: Table S2
NCT Number	Phases	Title	Acronym	Status	Study Results	Conditions	Interventions	Outcome Measures	Sponsor/Collaborators	Gender	Age	Enrollment	Funded Bys	Study Type	Study Designs	Other IDs	Start Date	Primary Completion Date	Completion Date	First Posted	Last Update Posted	Locations	Study Documents	URL
NCT05574608	Early Phase 1	Allogenic CD123-CAR-NK Cells in the Treatment of Refractory/Relapsed Acute Myeloid Leukemia		Not yet recruiting	No Results Available	Acute Myeloid Leukemia Refractory|Acute Myeloid Leukemia Recurrent	Biological: CD123-CAR-NK cells	Dose limiting toxicities (DLTs)|Treatment-emergent adverse events|Treatment-related adverse events|Complete response (CR)|Progression free survival (PFS)|Overall Survival (OS)|Proportion of subjects with minimal-residual disease (MRD) negative response|The area under the concentration time-curve (AUC) of CD123-CAR-NK cells|Peak levels of CD123-CAR-NK cells (maximum concentration or Cmax)	Affiliated Hospital to Academy of Military Medical Sciences|Beijing JD Biotech Co. LTD.	All	18 Years to 65 Years (Adult, Older Adult)	12	Other	Interventional	Allocation: N/A|Intervention Model: Sequential Assignment|Masking: None (Open Label)|Primary Purpose: Treatment	CAR-NK123-JD	October 1, 2022	October 30, 2023	October 30, 2024	October 10, 2022	October 10, 2022			https://ClinicalTrials.gov/show/NCT05574608
NCT05215015	Early Phase 1	Study of Anti-CD33/CLL1 CAR-NK in Acute Myeloid Leukemia		Recruiting	No Results Available	Acute Myeloid Leukemia	Biological: Anti-CD33/CLL1 CAR-NK Cells	Incidence of dose limiting toxicity (DLT)|Overall survival (OS)|Minimal residual disease (MRD)|Objective response rate (ORR)|Duration of overall response (DOR)|Plasma concentration of CAR-NK cells|Cytokine release|Adverse Events (AEs)|Percentage of subjects receiving hematopoietic stem cell transplantation (HSCT)	Wuxi People's Hospital|Imbioray (Hangzhou) Biomedicine Co., Ltd.	All	18 Years to 75 Years (Adult, Older Adult)	18	Other|Industry	Interventional	Allocation: N/A|Intervention Model: Single Group Assignment|Masking: None (Open Label)|Primary Purpose: Treatment	IBR733-T01|WX-IBR-7	November 30, 2020	November 30, 2022	November 30, 2022	January 31, 2022	January 31, 2022	Wuxi People's Hospital, Wuxi, Jiangsu, China		https://ClinicalTrials.gov/show/NCT05215015
NCT05194709	Early Phase 1	Study of Anti-5T4 CAR-NK Cell Therapy in Advanced Solid Tumors		Recruiting	No Results Available	Advanced Solid Tumors	Biological: Anti-CAR-NK Cells	Number of Adverse Events (AEs)|Objective response rate (ORR)|Progression-free survival (PFS)|Overall survival (OS)|Disease control rate (DCR)|Cytokine release|Lymphocyte subtype	Wuxi People's Hospital|Imbioray (Hangzhou) Biomedicine Co., Ltd.	All	18 Years to 80 Years (Adult, Older Adult)	40	Other|Industry	Interventional	Allocation: N/A|Intervention Model: Single Group Assignment|Masking: None (Open Label)|Primary Purpose: Treatment	IBR854-T01|WX-IBR-8	December 30, 2021	December 30, 2022	December 30, 2022	January 18, 2022	February 2, 2022	Wuxi People's Hospital, Wuxi, Jiangsu, China		https://ClinicalTrials.gov/show/NCT05194709
NCT04639739	Early Phase 1	Anti-CD19 CAR NK Cell Therapy for R/R Non-Hodgkin Lymphoma.		Not yet recruiting	No Results Available	NHL	Biological: anti-CD19 CAR NK	Incidence of dose limiting toxicity (DLTs)|Incidence and severity of AEs and SAEs|The overall response rate(ORR)|progression-free survival (PFS)|overall survival(OS)	Xinqiao Hospital of Chongqing|Chongqing Precision Biotech Co., Ltd	All	18 Years to 75 Years (Adult, Older Adult)	9	Other|Industry	Interventional	Allocation: N/A|Intervention Model: Single Group Assignment|Masking: None (Open Label)|Primary Purpose: Treatment	CAR NK for NHL	December 17, 2020	December 1, 2021	December 1, 2023	November 20, 2020	November 20, 2020	Department of Hematology, Xinqiao Hospital, ChongQing, Chongqing, China		https://ClinicalTrials.gov/show/NCT04639739
NCT03692767	Early Phase 1	Study of Anti-CD22 CAR NK Cells in Relapsed and Refractory B Cell Lymphoma		Unknown status	No Results Available	Refractory B-Cell Lymphoma	Biological: Anti-CD22 CAR NK Cells	Occurrence of treatment related adverse events as assessed by CTCAE v4.0	Allife Medical Science and Technology Co., Ltd.	All	18 Years to 70 Years (Adult, Older Adult)	9	Industry	Interventional	Intervention Model: Sequential Assignment|Masking: None (Open Label)|Primary Purpose: Treatment	CD22 CAR NK-BJZL-01	March 2019	November 2020	November 2021	October 2, 2018	January 30, 2019			https://ClinicalTrials.gov/show/NCT03692767
NCT03690310	Early Phase 1	Study of Anti-CD19 CAR NK Cells in Relapsed and Refractory B Cell Lymphoma		Unknown status	No Results Available	Refractory B-Cell Lymphoma	Biological: Anti-CD19 CAR NK Cells	Occurrence of treatment related adverse events as assessed by CTCAE v4.0	Allife Medical Science and Technology Co., Ltd.	All	18 Years to 70 Years (Adult, Older Adult)	9	Industry	Interventional	Allocation: N/A|Intervention Model: Single Group Assignment|Masking: None (Open Label)|Primary Purpose: Treatment	CD19 CAR NK-BJZL-01	March 2019	November 2020	November 2021	October 1, 2018	January 31, 2019			https://ClinicalTrials.gov/show/NCT03690310
NCT03692637	Early Phase 1	Study of Anti-Mesothelin Car NK Cells in Epithelial Ovarian Cancer		Unknown status	No Results Available	Epithelial Ovarian Cancer	Biological: anti-Mesothelin Car NK Cells	Occurrence of treatment related adverse events as assessed by CTCAE v4.0	Allife Medical Science and Technology Co., Ltd.	Female	18 Years to 70 Years (Adult, Older Adult)	30	Industry	Interventional	Allocation: N/A|Intervention Model: Single Group Assignment|Masking: None (Open Label)|Primary Purpose: Treatment	Mesothelin Car NK-HNRM-01	March 2019	November 2020	November 2021	October 2, 2018	January 31, 2019			https://ClinicalTrials.gov/show/NCT03692637
NCT05008536	Early Phase 1	Anti-BCMA CAR-NK Cell Therapy for the Relapsed or Refractory Multiple Myeloma		Recruiting	No Results Available	Multiple Myeloma, Refractory	Biological: Anti-BCMA CAR-NK Cells|Drug: Fludarabine|Drug: Cytoxan	Overall Remission Rate (ORR)|Incidence of dose limiting toxicity (DLTs)|Progression-free survival (PFS)|Duration of Response (DOR)	Xinqiao Hospital of Chongqing|Sichuan Kelun-Biotech Biopharmaceutical Co., Ltd.	All	18 Years to 70 Years (Adult, Older Adult)	27	Other	Interventional	Allocation: N/A|Intervention Model: Single Group Assignment|Masking: None (Open Label)|Primary Purpose: Treatment	BCMA NK for MM	October 1, 2021	September 1, 2022	September 1, 2023	August 17, 2021	November 23, 2021	Department of Hematology, Xinqiao Hospital, Chongqing, Chongqing, China		https://ClinicalTrials.gov/show/NCT05008536
NCT03824964	Early Phase 1	Study of Anti-CD19/CD22 CAR NK Cells in Relapsed and Refractory B Cell Lymphoma		Unknown status	No Results Available	Refractory B-Cell Lymphoma	Biological: Anti-CD19/CD22 CAR NK Cells	Occurrence of treatment related adverse events as assessed by CTCAE v4.0	Allife Medical Science and Technology Co., Ltd.|Peking University Cancer Hospital & Institute	All	18 Years to 70 Years (Adult, Older Adult)	10	Industry|Other	Interventional	Allocation: N/A|Intervention Model: Single Group Assignment|Masking: None (Open Label)|Primary Purpose: Treatment	CD19/CD22 CAR NK-BJZL-01	February 1, 2019	January 1, 2020	January 1, 2021	January 31, 2019	January 31, 2019			https://ClinicalTrials.gov/show/NCT03824964
NCT03692663	Early Phase 1	Study of Anti-PSMA CAR NK Cell (TABP EIC) in Metastatic Castration-Resistant Prostate Cancer		Recruiting	No Results Available	Metastatic Castration-resistant Prostate Cancer	Drug: TABP EIC|Biological: Cyclophosphamide|Biological: fludarabine	Occurrence of treatment related adverse events as assessed by CTCAE v5.0|The pharmacokinetic analysis of TABP EIC|The pharmacodynamics analysis of TABP EIC|The proportion of patients with a decrease in PSA levels from baseline.|Progression-free survival (PFS) after TABPEIC infusion|Time to clinical progression	Allife Medical Science and Technology Co., Ltd.|Tianjin People's Hospital	All	18 Years and older (Adult, Older Adult)	9	Industry|Other	Interventional	Allocation: N/A|Intervention Model: Single Group Assignment|Masking: None (Open Label)|Primary Purpose: Treatment	TABP EIC-01	December 1, 2018	June 2023	June 2024	October 2, 2018	August 1, 2022	Tianjin pepole's hosptial, Tianjin, China		https://ClinicalTrials.gov/show/NCT03692663
NCT05248048	Early Phase 1	NKG2D CAR-T Cells to Treat Patients With Previously Treated Liver Metastatic Colorectal Cancer		Recruiting	No Results Available	Refractory Metastatic Colorectal Cancer	Biological: CAR-T infusion	Dose-Limiting Toxicity#DLT#|Maximal Tolerable Dose#MTD#|Antitumor efficacy-Objective response rate (ORR)|Antitumor efficacy-Overall survival (OS)	The Third Affiliated Hospital of Guangzhou Medical University|Hangzhou Cheetah Cell Therapeutics Co., Ltd	All	18 Years to 75 Years (Adult, Older Adult)	9	Other	Interventional	Allocation: N/A|Intervention Model: Sequential Assignment|Masking: None (Open Label)|Primary Purpose: Treatment	CART-002	September 13, 2021	October 2022	October 2022	February 21, 2022	February 21, 2022	The Third Affiliated Hospital of Guangzhou Medical University, Guangzhou, Guangdong, China		https://ClinicalTrials.gov/show/NCT05248048
NCT05247957	Phase 1	NKG2D CAR-NK Cell Therapy in Patients With Relapsed or Refractory Acute Myeloid Leukemia		Recruiting	No Results Available	Safety and Efficacy	Biological: CAR-NK cells	Dose-Limiting Toxicity|Maximal Tolerable Dose|leukemia-free survival#LFS#	Hangzhou Cheetah Cell Therapeutics Co., Ltd	All	10 Years to 75 Years (Child, Adult, Older Adult)	9	Other	Interventional	Allocation: N/A|Intervention Model: Single Group Assignment|Masking: None (Open Label)|Primary Purpose: Treatment	CARNK-001	October 13, 2021	December 2022	December 2022	February 21, 2022	February 21, 2022	Hebei Yanda Lu Daopei Hospital, Sanhe, Hebei, China		https://ClinicalTrials.gov/show/NCT05247957
NCT05472558	Phase 1	Clinical Study of Cord Blood-derived CAR-NK Cells Targeting CD19 in the Treatment of Refractory/Relapsed B-cell NHL		Recruiting	No Results Available	B-cell Non Hodgkin Lymphoma	Biological: anti-CD19 CAR-NK	Incidence of dose limiting toxicity (DLTs)|Complete response rate (CR)|Progression free survival (PFS)|Duration of response (DOR)|Overall survival (OS)|Partial response rate (OR)|Overall response rate (ORR)|Immunogenicity after the infusion of CB CAR-NK019	Second Affiliated Hospital, School of Medicine, Zhejiang University	All	18 Years to 75 Years (Adult, Older Adult)	48	Other	Interventional	Allocation: N/A|Intervention Model: Single Group Assignment|Masking: None (Open Label)|Primary Purpose: Treatment	2022-0496	September 10, 2022	September 10, 2023	September 10, 2025	July 25, 2022	September 13, 2022	2nd Affiliated Hospital, School of Medicine, Zhejiang University, Hanzhou, Zhejiang, China		https://ClinicalTrials.gov/show/NCT05472558
NCT04887012	Phase 1	Clinical Study of HLA Haploidentical CAR-NK Cells Targeting CD19 in the Treatment of Refractory/Relapsed B-cell NHL		Recruiting	No Results Available	B-cell Non Hodgkin Lymphoma	Biological: anti-CD19 CAR-NK	Incidence of dose limiting toxicity (DLTs)|The overall response rate(ORR)|Overall survival (OS)|progression free survival (PFS)|Pharmacokinetics of CAR positive cells|Pharmacokinetics of CAR-NK cells	Second Affiliated Hospital, School of Medicine, Zhejiang University	All	18 Years to 75 Years (Adult, Older Adult)	25	Other	Interventional	Allocation: N/A|Intervention Model: Single Group Assignment|Masking: None (Open Label)|Primary Purpose: Treatment	IR2021002168	May 1, 2021	May 1, 2022	May 1, 2024	May 14, 2021	May 14, 2021	2nd Affiliated Hospital, School of Medicine, Zhejiang University, Hangzhou, Zhejiang, China		https://ClinicalTrials.gov/show/NCT04887012
NCT05213195	Phase 1	NKG2D CAR-NK Cell Therapy in Patients With Refractory Metastatic Colorectal Cancer		Recruiting	No Results Available	Refractory Metastatic Colorectal Cancer	Drug: NKG2D CAR-NK	Dose-Limiting Toxicity#DLT#|Maximal Tolerable Dose#MTD#|Antitumor efficacy-Duration of response (DOR)|Antitumor efficacy-Objective response rate (ORR)|Antitumor efficacy-Overall survival (OS)	Zhejiang University	All	18 Years to 70 Years (Adult, Older Adult)	38	Other	Interventional	Allocation: N/A|Intervention Model: Sequential Assignment|Masking: None (Open Label)|Primary Purpose: Treatment	CARNK-002	December 10, 2021	June 2023	June 2023	January 28, 2022	January 28, 2022	The First Affiliated Hospital, Zhejiang University, Hangzhou, Zhejiang, China		https://ClinicalTrials.gov/show/NCT05213195
NCT05528341	Phase 1	NKG2D-CAR-NK92 Cells Immunotherapy for Solid Tumors		Recruiting	No Results Available	Relapsed/Refractory Solid Tumors	Biological: NKG2D-CAR-NK92 cells	Number of participants with adverse events evaluated with CTCAE, version 4.0|Objective Response Rate|Disease Control Rate|Progression-free Survival|Overall Survival|Quality of Life Score	Xinxiang medical university	All	18 Years to 75 Years (Adult, Older Adult)	20	Other	Interventional	Allocation: N/A|Intervention Model: Single Group Assignment|Masking: None (Open Label)|Primary Purpose: Treatment	CNK-102	September 2022	September 2023	November 2023	September 6, 2022	September 6, 2022	The first Affiliated Hospital of Xinxiang Medical University, Xinxiang, Henan, China		https://ClinicalTrials.gov/show/NCT05528341
NCT05008575	Phase 1	Anti-CD33 CAR NK Cells in the Treatment of Relapsed/Refractory Acute Myeloid Leukemia		Recruiting	No Results Available	Leukemia, Myeloid, Acute	Biological: anti-CD33 CAR NK cells|Drug: Fludarabine|Drug: Cytoxan	Overall Remission Rate (ORR)|incidence of participants with dose limiting toxicity (DLT)|Progression-free survival (PFS)|Overall Response Rate (ORR)|Overall survival(OS)	Xinqiao Hospital of Chongqing|Sichuan Kelun-Biotech Biopharmaceutical Co., Ltd.	All	18 Years to 70 Years (Adult, Older Adult)	27	Other	Interventional	Allocation: N/A|Intervention Model: Single Group Assignment|Masking: None (Open Label)|Primary Purpose: Treatment	CD33 CAR NK-AML	December 23, 2021	December 1, 2022	December 1, 2023	August 17, 2021	January 12, 2022	Department of Hematology, Xinqiao Hospital, Chongqing, Chongqing, China		https://ClinicalTrials.gov/show/NCT05008575
NCT03415100	Phase 1	Pilot Study of NKG2D-Ligand Targeted CAR-NK Cells in Patients With Metastatic Solid Tumours		Unknown status	No Results Available	Solid Tumours	Biological: CAR-NK cells targeting NKG2D ligands	Number of Adverse Events|Anti-tumour response due to CAR-NK cell infusions	The Third Affiliated Hospital of Guangzhou Medical University	All	18 Years to 70 Years (Adult, Older Adult)	30	Other	Interventional	Allocation: N/A|Intervention Model: Single Group Assignment|Masking: None (Open Label)|Primary Purpose: Treatment	NRC-NK-01	January 2, 2018	December 2019	December 2019	January 30, 2018	August 1, 2018	Third Affiliated Hospital of Guangzhou Medical University, Guangzhou, Guangdong, China		https://ClinicalTrials.gov/show/NCT03415100
NCT05507593	Phase 1	Study of DLL3-CAR-NK Cells in the Treatment of Extensive Stage Small Cell Lung Cancer		Recruiting	No Results Available	SCLC, Extensive Stage	Biological: DLL3-CAR-NK cells	The dose-limiting toxicity (DLT)|Maximum tolerated dose (MTD)	Tianjin Medical University Cancer Institute and Hospital	All	18 Years to 75 Years (Adult, Older Adult)	18	Other	Interventional	Allocation: Non-Randomized|Intervention Model: Sequential Assignment|Masking: None (Open Label)|Primary Purpose: Treatment	E20220808	September 1, 2022	March 1, 2023	July 1, 2023	August 19, 2022	August 19, 2022	Tianjin Medical University Cancer Institute and Hospital, Tianjin, Tianjin, China		https://ClinicalTrials.gov/show/NCT05507593
NCT05410041	Phase 1	Anti-CD19 CAR-Engineered NK Cells in the Treatment of Relapsed/Refractory B-cell Malignancies		Recruiting	No Results Available	Acute Lymphocytic Leukemia|Chronic Lymphocytic Leukemia|Non Hodgkin Lymphoma	Biological: CAR-NK-CD19 Cells	Safety of CAR NK-CD19 Cell|The overall response rate (ORR)|Concentration of PK CAR positive NK cells in peripheral blood|Pharmacodynamic data in peripheral blood	Beijing Boren Hospital	All	18 Years and older (Adult, Older Adult)	15	Other	Interventional	Allocation: N/A|Intervention Model: Single Group Assignment|Masking: None (Open Label)|Primary Purpose: Treatment	BRYY-IIT-LCYJ-2022-003	May 25, 2022	April 2023	2024-05-01	June 8, 2022	June 8, 2022	Beijing Boren Hospital, Beijing, Beijing, China		https://ClinicalTrials.gov/show/NCT05410041
NCT04796675	Phase 1	Cord Blood Derived Anti-CD19 CAR-Engineered NK Cells for B Lymphoid Malignancies		Recruiting	No Results Available	Acute Lymphocytic Leukemia|Chronic Lymphocytic Leukemia|Non Hodgkin's Lymphoma	Drug: Fludarabine + Cyclophosphamide + CAR-NK-CD19 Cells	Incidence of Treatment-related Adverse Events|Overall response rate(ORR) of administering CAR-NK-CD19 cells in Relapsed/Refractory CD19+ B-cell hematological malignancies.|Complete response rate(CRR) of administering CAR-NK-CD19 cells in Relapsed/Refractory CD19+ B-cell hematological malignancies.|Progress-free survival(PFS) of administering CAR-NK-CD19 cells in Relapsed/Refractory CD19+ B-cell h…	Wuhan Union Hospital, China|Shanghai Simnova Biotechnology Co.,Ltd.	All	18 Years and older (Adult, Older Adult)	27	Other|Industry	Interventional	Allocation: N/A|Intervention Model: Single Group Assignment|Masking: None (Open Label)|Primary Purpose: Treatment	CAR-NK-CD19 cells	April 10, 2021	March 10, 2023	March 10, 2024	March 15, 2021	April 8, 2021	Union Hospital, Huazhong University of Science and Technology, Wuhan, Hubei, China		https://ClinicalTrials.gov/show/NCT04796675
NCT04623944	Phase 1	NKX101, Intravenous Allogeneic CAR NK Cells, in Adults With AML or MDS		Recruiting	No Results Available	Relapsed/Refractory AML|AML, Adult|MDS|Refractory Myelodysplastic Syndromes	Biological: NKX101 - CAR NK cell therapy	Incidence of Treatment-Emergent Adverse Events [Safety and Tolerability]|Proportion of subjects experiencing dose-limiting toxicities of NKX101|Response rate to NKX101 (for Part 2)|Assessment of NKX101 half-life|NKX101 duration of persistence|Evaluation of host immune response against NKX101|Response rate to NKX101	Nkarta Inc.	All	18 Years and older (Adult, Older Adult)	90	Industry	Interventional	Allocation: N/A|Intervention Model: Single Group Assignment|Masking: None (Open Label)|Primary Purpose: Treatment	NKX101-101	September 21, 2020	July 2023	July 2038	November 10, 2020	April 15, 2022	Colorado Blood Cancer Institute, Denver, Colorado, United States|Winship Cancer Institute, Emory University, Atlanta, Georgia, United States|University of Chicago Medical Center, Chicago, Illinois, United States|The Cleveland Clinic - Taussig Cancer Institute, Cleveland, Ohio, United States|Sarah Cannon at TriStar Bone Marrow Transplant Center, Nashville, Tennessee, United States|MD Anderson Canc…		https://ClinicalTrials.gov/show/NCT04623944
NCT05020678	Phase 1	NKX019, Intravenous Allogeneic Chimeric Antigen Receptor Natural Killer Cells (CAR NK), in Adults With B-cell Cancers		Recruiting	No Results Available	Lymphoma, Non-Hodgkin|B-cell Acute Lymphoblastic Leukemia|Large B-cell Lymphoma|Mantle Cell Lymphoma|Indolent Lymphoma|Waldenstrom Macroglobulinemia|Chronic Lymphocytic Leukemia|Small Lymphocytic Lymphoma|Aggressive Lymphoma|Large-cell Lymphoma	Biological: NKX019	Incidence of Treatment-Emergent Adverse Events [Safety and Tolerability]|Proportion of subjects experiencing dose-limiting toxicities of NKX019|Assessment of NKX019 half-life|NKX019 duration of persistence|Evaluation of host immune response against NKX019|Objective response rate to NKX019	Nkarta Inc.	All	18 Years and older (Adult, Older Adult)	60	Industry	Interventional	Allocation: N/A|Intervention Model: Single Group Assignment|Masking: None (Open Label)|Primary Purpose: Treatment	NKX019-101	August 20, 2021	July 2023	July 2038	August 25, 2021	January 21, 2022	Colorado Blood Cancer Institute, Denver, Colorado, United States|University of Chicago, Chicago, Illinois, United States|The Cleveland Clinic Foundation, Cleveland, Ohio, United States|Institute of Haematology, Royal Prince Alfred Hospital, Camperdown, New South Wales, Australia|St. Vincent's Hospital, Sydney, New South Wales, Australia|Royal Brisbane and Woman's Hospital, Brisbane, Queensland, A…		https://ClinicalTrials.gov/show/NCT05020678
NCT05563545	Phase 1	Anti-CD19 CAR-Engineered NK Cells in the Treatment of Relapsed/Refractory Acute Lymphoblastic Leukemia		Recruiting	No Results Available	Acute Lymphoblastic Leukemia	Biological: CAR-NK-CD19 Cells	Safety of CAR NK-CD19 Cell|Cell count of CAR NK-CD19|Cmax of CAR NK-CD19|Tmax of CAR NK-CD19|AUC of CAR NK-CD19|Other pharmacokinetic of CAR NK-CD19 Cell|The overall response rate (ORR)|Concentration of anti-drug antibody (ADA)|The changes of cytokines	Shanghai Simnova Biotechnology Co.,Ltd.|Hebei Yanda Ludaopei Hospital	All	3 Years and older (Child, Adult, Older Adult)	21	Industry|Other	Interventional	Allocation: N/A|Intervention Model: Single Group Assignment|Masking: None (Open Label)|Primary Purpose: Treatment	XB-NK-1003	July 21, 2022	July 2023	July 2024	October 3, 2022	October 3, 2022	Hebei Yanda Ludaopei Hospital, Sanhe, Hebei, China		https://ClinicalTrials.gov/show/NCT05563545
NCT04796688	Phase 1	Universal Chimeric Antigen Receptor-modified AT19 Cells for CD19+ Relapsed/Refractory Hematological Malignancies		Recruiting	No Results Available	Acute Lymphoblastic Leukemia|Chronic Lymphoblastic Leukemia|B-cell Lymphoma	Drug: Fludarabine + Cyclophosphamide + CAR-NK-CD19 Cells	Incidence of Treatment-related Adverse Events|Overall response rate(ORR) of administering AT19 cells in Relapsed/Refractory CD19+ B-cell hematological malignancies.|Complete response rate(CRR) of administering AT19 cells in Relapsed/Refractory CD19+ B-cell hematological malignancies.|Progress-free survival(PFS) of administering AT19 cells in Relapsed/Refractory CD19+ B-cell hematological malignan…	Wuhan Union Hospital, China|Chengdu USino Technology Biology Co., Ltd	All	14 Years to 78 Years (Child, Adult, Older Adult)	27	Other	Interventional	Allocation: N/A|Intervention Model: Single Group Assignment|Masking: None (Open Label)|Primary Purpose: Treatment	Universal AT19 cells	March 10, 2021	March 10, 2023	March 10, 2024	March 15, 2021	March 15, 2021	Union Hospital, Huazhong University of Science and Technology, Wuhan, Hubei, China|Union Hospital, Huazhong University of Science and Technology, Wuhan, Hubei, China		https://ClinicalTrials.gov/show/NCT04796688
NCT05379647	Phase 1	Natural Killer (NK) Cell Therapy for B-Cell Malignancies		Recruiting	No Results Available	B-cell Lymphoma|B-cell Acute Lymphoblastic Leukemia	Drug: QN-019a|Drug: Rituximab|Drug: Cyclophosphamid|Drug: Fludarabine|Drug: VP-16	The incidence of subjects with Dose Limiting Toxicities within each dose level cohort|Incidence of Treatment-Emergent Adverse Events [Safety and Tolerability]|Objective response rate (ORR) of QN-019a as monotherapy in r/r B-ALL and in combination with Rituximab in r/r B-cell Lymphoma|Duration of response (DOR) of QN-019a as monotherapy in r/r B-ALL and in combination with Rituximab in r/r B-cell …	Zhejiang University|Hangzhou Qihan Biotech Co.,Ltd.	All	18 Years and older (Adult, Older Adult)	24	Other	Interventional	Allocation: Non-Randomized|Intervention Model: Parallel Assignment|Masking: None (Open Label)|Primary Purpose: Treatment	NK-002 (QN-019a)	November 4, 2021	June 2024	December 2024	May 18, 2022	May 18, 2022	The First Affiliated Hospital of Medical College of Zhejiang University, Hangzhou, Zhejiang, China		https://ClinicalTrials.gov/show/NCT05379647
NCT05182073	Phase 1	FT576 in Subjects With Multiple Myeloma		Recruiting	No Results Available	Multiple Myeloma|Myeloma	Drug: FT576 (Allogenic CAR NK cells with BCMA expression)|Drug: Cyclophosphamide|Drug: Fludarabine|Drug: Daratumumab	Incidence and nature of DLTs within each dose-escalation cohort to determine the MTD or MAD|Determine the RP2D which will be based on the overall safety and anti-tumor activity among the dose escalation and dose expansion cohorts|Incidence, nature, and severity of adverse events|Objective response rate (ORR)|Duration of response (DOR)|Progression-free survival (PFS)|Relapse-free survival (RFS) fr…	Fate Therapeutics	All	18 Years and older (Adult, Older Adult)	168	Industry	Interventional	Allocation: Non-Randomized|Intervention Model: Parallel Assignment|Masking: None (Open Label)|Primary Purpose: Treatment	FT576-101	November 24, 2021	September 2024	February 2040	January 10, 2022	July 1, 2022	University of Alabama at Birmingham, Birmingham, Alabama, United States|Colorado Blood Cancer Institute, Denver, Colorado, United States|Indiana University Melvin and Bern Simon Comprehensive Cancer Center, Indianapolis, Indiana, United States|Tennessee Oncology - Nashville, Nashville, Tennessee, United States|Froedtert Hospital, Medical College of Wisconsin, Milwaukee, Wisconsin, United States		https://ClinicalTrials.gov/show/NCT05182073
NCT05336409	Phase 1	A Study of CNTY-101 in Participants With CD19-Positive B-Cell Malignancies	ELiPSE-1	Not yet recruiting	No Results Available	R/R CD19-Positive B-Cell Malignancies|Indolent Non-Hodgkin Lymphoma|Aggressive Non-Hodgkin Lymphoma	Biological: CNTY-101|Biological: IL-2|Drug: Lymphodepleting Chemotherapy	Maximum Tolerated Dose (MTD) as Determined by the Percentage of Participants With Dose Limiting Toxicities (DLTs) and DLTs Based on Severity|Recommended Phase 2 Regimen (RP2R) as Recommended by the Safety Review Committee (SRC)|Complete Response Rate (CRR) Based on Percentage of Participants Achieving Complete Response (CR)|Objective Response Rate (ORR) Based on Percentage of Participants Achievi…	Century Therapeutics, Inc.	All	18 Years and older (Adult, Older Adult)	75	Industry	Interventional	Allocation: Non-Randomized|Intervention Model: Sequential Assignment|Masking: None (Open Label)|Primary Purpose: Treatment	CNTY-101-111-01 (ELiPSE-1)	December 2022	January 2025	August 2027	April 20, 2022	September 21, 2022			https://ClinicalTrials.gov/show/NCT05336409
NCT05410717	Phase 1|Phase 2	CLDN6-CAR-NK Cell Therapy for Advanced Solid Tumors		Recruiting	No Results Available	Stage IV Ovarian Cancer|Testis Cancer, Refractory|Endometrial Cancer Recurrent|CAR NK	Biological: Claudin6 targeting CAR-NK cells	Safety by Common Terminology Criteria for Adverse Events (CTCAE) V5.0|Objective Response Rate (ORR)|Disease control rate (DCR)|Duration of response (DOR)	Second Affiliated Hospital of Guangzhou Medical University	All	18 Years to 75 Years (Adult, Older Adult)	40	Other	Interventional	Allocation: Non-Randomized|Intervention Model: Single Group Assignment|Masking: None (Open Label)|Primary Purpose: Treatment	ZCARNK-017	June 1, 2022	June 1, 2024	May 31, 2034	June 8, 2022	June 8, 2022	The Second Affiliated Hospital of Guangzhou Medical University, Guangzhou, Guangdong, China		https://ClinicalTrials.gov/show/NCT05410717
NCT04324996	Phase 1|Phase 2	A Phase I/II Study of Universal Off-the-shelf NKG2D-ACE2 CAR-NK Cells for Therapy of COVID-19		Recruiting	No Results Available	COVID-19	Biological: NK cells,IL15-NK cells,NKG2D CAR-NK cells,ACE2 CAR-NK cells,NKG2D-ACE2 CAR-NK cells	Clinical response|Side effects in the treatment group	Chongqing Public Health Medical Center|Chongqing Sidemu Biotech|Zhejiang Qixin Biotech	All	18 Years and older (Adult, Older Adult)	90	Other	Interventional	Allocation: Randomized|Intervention Model: Parallel Assignment|Masking: Quadruple (Participant, Care Provider, Investigator, Outcomes Assessor)|Primary Purpose: Treatment	ChongqingPublicHMC	February 21, 2020	February 20, 2022	August 31, 2022	March 27, 2020	November 17, 2020	Chongqing Public Health Medical Center, Chongqing, China		https://ClinicalTrials.gov/show/NCT04324996
NCT03940820	Phase 1|Phase 2	Clinical Research of ROBO1 Specific CAR-NK Cells on Patients With Solid Tumors		Unknown status	No Results Available	Solid Tumor	Biological: ROBO1 CAR-NK cells	Occurrence of treatment related adverse events as assessed by CTCAE v4.03	Asclepius Technology Company Group (Suzhou) Co., Ltd.	All	18 Years to 75 Years (Adult, Older Adult)	20	Industry	Interventional	Allocation: N/A|Intervention Model: Single Group Assignment|Masking: None (Open Label)|Primary Purpose: Treatment	AsclepiusTCG01	2019-05-01	2021-05-01	2022-05-01	May 7, 2019	May 7, 2019	Radiation Therapy Department, Suzhou Cancer Center, Suzhou Hospital Affiliated to Nanjing Medical University, Suzhou, Jiangsu, China		https://ClinicalTrials.gov/show/NCT03940820
NCT03940833	Phase 1|Phase 2	Clinical Research of Adoptive BCMA CAR-NK Cells on Relapse/Refractory MM		Unknown status	No Results Available	Multiple Myeloma	Biological: BCMA CAR-NK 92 cells	Occurrence of treatment related adverse events as assessed by CTCAE v4.03	Asclepius Technology Company Group (Suzhou) Co., Ltd.	All	18 Years to 80 Years (Adult, Older Adult)	20	Industry	Interventional	Allocation: N/A|Intervention Model: Single Group Assignment|Masking: None (Open Label)|Primary Purpose: Treatment	AsclepiusTCG02	2019-05-01	2021-05-01	2022-05-01	May 7, 2019	May 7, 2019	Department of Hematology, Wuxi People's Hospital, Nanjing Medical University, Wuxi, Jiangsu, China		https://ClinicalTrials.gov/show/NCT03940833
NCT05570188	Phase 1|Phase 2	Anti-CD19 Universal CAR-NK Cells Therapy Combined With HSCT for B Cell Hematologic Malignancies		Recruiting	No Results Available	B-cell Lymphoma|B-cell Leukemia	Biological: anti-CD19 UCAR-NK cells	Incidence of adverse events(AE) after infusion|Granulocyte implantation time|Platelet implantation time|Red blood cell implantation time|Duration of remission (DOR)|Disease control rate (DCR)|Overall survival (OS)|Progression-free survival (PFS)	Kunming Hope of Health Hospital|920th Hospital of Joint Logistics Support Force of People's Liberation Army of China|Chongqing Precision Biotech Co., Ltd	All	up to 75 Years (Child, Adult, Older Adult)	30	Other|Industry	Interventional	Allocation: N/A|Intervention Model: Single Group Assignment|Masking: None (Open Label)|Primary Purpose: Treatment	PBC042	October 1, 2022	October 31, 2024	October 31, 2025	October 6, 2022	October 6, 2022	Kunming Hope of Health Hospital, Kunming, Yunnan, China		https://ClinicalTrials.gov/show/NCT05570188
NCT02944162	Phase 1|Phase 2	CAR-pNK Cell Immunotherapy for Relapsed/Refractory CD33+ AML		Unknown status	No Results Available	Acute Myelogenous Leukemia|Acute Myeloid Leukemia|Acute Myeloid Leukemia With Maturation|Acute Myeloid Leukemia Without Maturation|ANLL	Biological: anti-CD33 CAR-NK cells	Adverse events attributed to the administration of the anti-CD33 CAR-NK cells|Objective Response Rate	PersonGen BioTherapeutics (Suzhou) Co., Ltd.|The First People's Hospital of Hefei|Hefei Binhu Hospital	All	3 Years to 80 Years (Child, Adult, Older Adult)	10	Industry|Other	Interventional	Allocation: N/A|Intervention Model: Single Group Assignment|Masking: None (Open Label)|Primary Purpose: Treatment	PG-0332	October 2016	September 2017	September 2018	October 25, 2016	December 6, 2016	PersonGen BioTherapeutics (Suzhou) Co., Ltd., Suzhou, Jiangsu, China		https://ClinicalTrials.gov/show/NCT02944162
NCT02892695	Phase 1|Phase 2	PCAR-119 Bridge Immunotherapy Prior to Stem Cell Transplant in Treating Patients With CD19 Positive Leukemia and Lymphoma		Unknown status	No Results Available	Acute Lymphocytic Leukemia|Chronic Lymphocytic Leukemia|Follicular Lymphoma|Mantle Cell Lymphoma|B-cell Prolymphocytic Leukemia|Diffuse Large Cell Lymphoma	Biological: anti-CD19 CAR-NK cells	Adverse events attributed to the administration of the anti-CD19 CAR-NK cells|Objective Response Rate	PersonGen BioTherapeutics (Suzhou) Co., Ltd.|The First People's Hospital of Hefei|Hefei Binhu Hospital	All	3 Years to 80 Years (Child, Adult, Older Adult)	10	Industry|Other	Interventional	Allocation: N/A|Intervention Model: Single Group Assignment|Masking: None (Open Label)|Primary Purpose: Treatment	PG-119-001	September 2016	September 2018	September 2019	September 8, 2016	December 6, 2016	PersonGen BioTherapeutics (Suzhou) Co., Ltd., Suzhou, Jiangsu, China		https://ClinicalTrials.gov/show/NCT02892695
NCT03941457	Phase 1|Phase 2	Clinical Research of ROBO1 Specific BiCAR-NK Cells on Patients With Pancreatic Cancer		Unknown status	No Results Available	Pancreatic Cancer	Biological: BiCAR-NK cells (ROBO1 CAR-NK cells)	Occurrence of treatment related adverse events as assessed by CTCAE v4.03	Asclepius Technology Company Group (Suzhou) Co., Ltd.	All	18 Years to 75 Years (Adult, Older Adult)	9	Industry	Interventional	Allocation: N/A|Intervention Model: Single Group Assignment|Masking: None (Open Label)|Primary Purpose: Treatment	AsclepiusTCG03	2019-05-01	2021-05-01	2022-05-01	May 8, 2019	May 8, 2019	Department of Radiology, Shanghai Ruijin Hospital, Shanghai, China		https://ClinicalTrials.gov/show/NCT03941457
NCT03931720	Phase 1|Phase 2	Clinical Research of ROBO1 Specific BiCAR-NK/T Cells on Patients With Malignant Tumor		Unknown status	No Results Available	Malignant Tumor	Biological: BiCAR-NK/T cells (ROBO1 CAR-NK/T cells)	Occurrence of treatment related adverse events as assessed by CTCAE v4.03	Asclepius Technology Company Group (Suzhou) Co., Ltd.	All	18 Years to 75 Years (Adult, Older Adult)	20	Industry	Interventional	Allocation: N/A|Intervention Model: Single Group Assignment|Masking: None (Open Label)|Primary Purpose: Treatment	AsclepiusTCG	2019-05-01	2021-05-01	2022-05-01	April 30, 2019	April 30, 2019	Department of Oncology, Suzhou Kowloon Hospital, Shanghai Jiaotong University School of Medicine, Suzhou, Jiangsu, China		https://ClinicalTrials.gov/show/NCT03931720
NCT03579927	Phase 1|Phase 2	CAR.CD19-CD28-zeta-2A-iCasp9-IL15-Transduced Cord Blood NK Cells, High-Dose Chemotherapy, and Stem Cell Transplant in Treating Participants With B-cell Lymphoma		Withdrawn	No Results Available	CD19 Positive|Mantle Cell Lymphoma|Recurrent Diffuse Large B-Cell Lymphoma|Recurrent Follicular Lymphoma|Refractory B-Cell Non-Hodgkin Lymphoma|Refractory Diffuse Large B-Cell Lymphoma|Refractory Follicular Lymphoma	Procedure: Autologous Hematopoietic Stem Cell Transplantation|Drug: Carmustine|Drug: Cytarabine|Drug: Etoposide|Biological: Filgrastim|Drug: Melphalan|Biological: Rituximab|Biological: Umbilical Cord Blood-derived Natural Killer Cells	Incidence of adverse events defined as graft failure, grade 3, 4 graft versus host disease, grade 3,4 cytokine release syndrome, grade 3, 4, neuro-toxicity, or death from any cause|Complete response (CR) or partial response (PR)|Progression-free survival (PFS) time|Overall survival (OS) time|Response status|Number of chimeric antigen receptor (CAR) NK cells in blood by flow cytometry	M.D. Anderson Cancer Center|National Cancer Institute (NCI)	All	18 Years to 70 Years (Adult, Older Adult)	0	Other|NIH	Interventional	Allocation: N/A|Intervention Model: Single Group Assignment|Masking: None (Open Label)|Primary Purpose: Treatment	2017-0295|NCI-2018-01111|P30CA016672	October 3, 2019	October 3, 2019	October 3, 2019	July 9, 2018	January 29, 2020	M D Anderson Cancer Center, Houston, Texas, United States		https://ClinicalTrials.gov/show/NCT03579927
NCT03056339	Phase 1|Phase 2	Umbilical & Cord Blood (CB) Derived CAR-Engineered NK Cells for B Lymphoid Malignancies		Active, not recruiting	No Results Available	B-Lymphoid Malignancies|Acute Lymphocytic Leukemia|Chronic Lymphocytic Leukemia|Non-hodgkin Lymphoma	Drug: Fludarabine|Drug: Cyclophosphamide|Drug: Mesna|Biological: iC9/CAR.19/IL15-Transduced CB-NK Cells|Drug: AP1903	Optimal NK Cell Dose Level of Chimeric Antigen Receptors (CAR).CD19-CD28-zeta-2A-iCasp9-IL15-Transduced Cord Blood Natural Killer (CB-NK) Cells in Patients with Relapsed/Refractory CD19+ B Lymphoid Malignancies|Toxicity of Chimeric Antigen Receptors (CAR).CD19-CD28-zeta-2A-iCasp9-IL15-Transduced Cord Blood Natural Liller (CB-NK) Cells in Patients with Relapsed/Refractory CD19+ B Lymphoid Malignan…	M.D. Anderson Cancer Center	All	7 Years to 80 Years (Child, Adult, Older Adult)	36	Other	Interventional	Allocation: N/A|Intervention Model: Single Group Assignment|Masking: None (Open Label)|Primary Purpose: Treatment	2016-0641|NCI-2018-01221	June 21, 2017	June 30, 2023	June 30, 2024	February 17, 2017	August 3, 2022	University of Texas MD Anderson Cancer Center, Houston, Texas, United States		https://ClinicalTrials.gov/show/NCT03056339
NCT05092451	Phase 1|Phase 2	Phase I/II Study of CAR.70- Engineered IL15-transduced Cord Blood-derived NK Cells in Conjunction With Lymphodepleting Chemotherapy for the Management of Relapse/Refractory Hematological Malignances		Not yet recruiting	No Results Available	B-Cell Lymphoma|Myelodysplastic Syndromes (MDS)|Acute Myeloid Leukemia (AML)	Drug: Cyclophosphamide|Drug: CAR.70/IL15-transduced CB-NK cells|Drug: Fludarabine phosphate	Number of Participants With Treatment-Related Adverse Events as Assessed by CTCAE Version 5.0.|Number of Participants with Complete or Partial Response|Number of Participants who are Alive and in Remission	M.D. Anderson Cancer Center	All	18 Years and older (Adult, Older Adult)	94	Other	Interventional	Allocation: Randomized|Intervention Model: Single Group Assignment|Masking: None (Open Label)|Primary Purpose: Treatment	2021-0386	August 1, 2022	August 31, 2023	August 31, 2023	October 25, 2021	May 16, 2022	M D Anderson Cancer Center, Houston, Texas, United States		https://ClinicalTrials.gov/show/NCT05092451
NCT04847466	Phase 2	Immunotherapy Combination: Irradiated PD-L1 CAR-NK Cells Plus Pembrolizumab Plus N-803 for Subjects With Recurrent/Metastatic Gastric or Head and Neck Cancer		Recruiting	No Results Available	Gastroesophageal Junction (GEJ) Cancers|Advanced HNSCC	Drug: N-803|Drug: Pembrolizumab|Biological: PD-L1 t-haNK	To determine the clinical response rate (CR+PR) with irradiated PD-L1 CAR-NK cells in combination with N-803 plus pembrolizumab in patients with head and neck squamous cell carcinoma and gastric/GEJ cancer.|To assess the progression free survival (PFS) in patients with HNSCC and/or gastric/GEJ cancer treated with irradiated PD-L1 CAR-NK cells in combination with N-803 plus pembrolizumab|To assess…	National Cancer Institute (NCI)|National Institutes of Health Clinical Center (CC)	All	18 Years and older (Adult, Older Adult)	55	NIH	Interventional	Allocation: N/A|Intervention Model: Single Group Assignment|Masking: None (Open Label)|Primary Purpose: Treatment	10000096|000096-C	December 14, 2021	January 31, 2025	December 31, 2025	April 19, 2021	October 6, 2022	National Institutes of Health Clinical Center, Bethesda, Maryland, United States		https://ClinicalTrials.gov/show/NCT04847466

## Sheet: Table S3
NCT Number	Title	Acronym	Status	Study Results	Conditions	Interventions	Outcome Measures	Sponsor/Collaborators	Gender	Age	Phases	Enrollment	Funded Bys	Study Type		Study Designs	Other IDs	Start Date	Primary Completion Date	Completion Date	First Posted	Results First Posted	Last Update Posted	Locations	Study Documents	URL
NCT05007379	Cohort Study to Determine the Antitumor Activity of New CAR-macrophages in Breast Cancer Patients' Derived Organoids	CARMA	Not yet recruiting	No Results Available	Breast Cancer		Antitumor activity of the CAR-macrophages against organoids from HER2 negative, HER2 low and HER2 positive breast cancers|Antitumor activity of the CAR-macrophages compared to non-modified macrophages|Antitumor activity of the CAR-macrophages against organoids from early and advanced breast cancers patients	Centre Oscar Lambret|Institut National de la Santé Et de la Recherche Médicale, France	All	18 Years to 100 Years (Adult, Older Adult)		100	Other	Observational		Observational Model: Cohort|Time Perspective: Prospective	CARMA-2101	September 1, 2021	September 1, 2023	September 1, 2023	August 16, 2021		August 16, 2021			https://ClinicalTrials.gov/show/NCT05007379
NCT04660929	CAR-macrophages for the Treatment of HER2 Overexpressing Solid Tumors		Recruiting	No Results Available	HER2-positive|Adenocarcinoma|Bile Duct Cancer|Biliary Tract Cancer|Bladder Cancer|Breast Cancer|Breast Neoplasm|Carcinoma, Ductal|Carcinoma, Hepatocellular|Cancer|Lung Cancer, Non-Small-Cell|Carcinoma, Ovarian Epithelial|Carcinoma, Small Cell|Carcinoma, Squamous|Carcinoma, Transitional Cell|Colorectal Cancer|Esophagogastric Junction Neoplasms|Inflammatory Breast Cancer|Stomach Neoplasms|Malignant…	Biological: CT-0508	Assess the safety and tolerability of CT-0508 by estimating the frequency and severity of adverse events in subjects with HER2 overexpressing solid tumors.|Assess the feasibility of manufacturing CT-0508 by describing the percentage of products passing release criteria.|Estimate the objective response rate (ORR), according to RECIST v1.1, of at least 1 dose of CT-0508 among subjects with HER2 ove…	Carisma Therapeutics Inc	All	18 Years and older (Adult, Older Adult)	Phase 1	18	Industry	Interventional		Allocation: N/A|Intervention Model: Single Group Assignment|Masking: None (Open Label)|Primary Purpose: Treatment	101	February 2, 2021	February 2022	February 2023	December 9, 2020		February 2, 2022	City of Hope National Medical Center, Duarte, California, United States|UNC Lineberger Comprehensive Cancer Center, Chapel Hill, North Carolina, United States|Abramson Cancer Center, Philadelphia, Pennsylvania, United States|Tennessee Oncology / Sarah Cannon Research Institute, Nashville, Tennessee, United States|M D Anderson Cancer Center, Houston, Texas, United States		https://ClinicalTrials.gov/show/NCT04660929
NCT05138458	A Study of MT-101 in Subjects With CD5+ Relapsed/Refractory TCL	IMAGINE	Recruiting	No Results Available	Lymphoma, T-Cell, Peripheral|Lymphoma, T-Cell, Cutaneous|Mycosis Fungoides|Adoptive Cellular Immunotherapy|Cell Therapy	Biological: MT-101|Other: MT-101 + Conditioning (Lymphodepleting) Chemotherapy	Safety and Tolerability of MT-101|MT-101 cell kinetics in blood|The objective response rate	Myeloid Therapeutics	All	18 Years and older (Adult, Older Adult)	Phase 1|Phase 2	40	Industry	Interventional		Allocation: Non-Randomized|Intervention Model: Sequential Assignment|Masking: None (Open Label)|Primary Purpose: Treatment	MTX-TCL-101	December 15, 2021	November 2023	October 2024	December 1, 2021		October 13, 2022	City of Hope Comprehensive Cancer Center, Duarte, California, United States|Colorado Blood Cancer Institute, Denver, Colorado, United States|Miami Cancer Institute at Baptist Health, Miami, Florida, United States|Dana-Farber/Mass General Brigham Cancer Care, Boston, Massachusetts, United States|Tennessee Oncology / Sarah Cannon Research Institute, Nashville, Tennessee, United States|University of…		https://ClinicalTrials.gov/show/NCT05138458
															º
